# Supplementary material for: Body Weight, BMI, Percent Fat and Associations with Mortality and Incident Mobility Limitation in Older Men
Source: Geriatrics (Basel). 2021 May 18;6(2):53. doi: 10.3390/geriatrics6020053 (PMC8162350; doi:10.3390/geriatrics6020053)
Supplement: Supplementary file 1 [file geriatrics-06-00053-s001.zip]

Archive with 1 entries (1 files):
- geriatrics-1141546-supplementary.pdf
